# Supplementary material for: Drosophila Syncrip modulates the expression of mRNAs encoding key synaptic proteins required for morphology at the neuromuscular junction
Source: RNA. 2014 Oct;20(10):1593–606. doi: 10.1261/rna.045849.114 (PMC4174441; doi:10.1261/rna.045849.114)
Supplement: Supplemental Material [file supp_045849.114_SuppTable_1.xlsx]

## Sheet: Sheet1
						Exp1:WT-antiSyp			Exp2:WTLarva			Exp3:SypNull-antiSyp						Enrichment
Rank	Gene	GeneName	GeneSize	Transcript	Len	Rep1-FPKM	Rep2-FPKM	Rep3-FPKM	Rep1-FPKM	Rep2-FPKM	Rep3-FPKM	Rep1-FPKM	Rep2-FPKM	Rep3-FPKM	Exp1-AveFPKM	Ex2-AveFPKM	Ex3-AveFPKM	log2(Expt1/Expt2)
0	FBgn0261836	Msp-300	106125	FBtr0303383	25742	13.15	17.51	15.61	0.27	0.27	0.37	0	0	0.03	15.43	0.3	0.01	5.68
1	FBgn0053196	dp	117592	FBtr0332347	56371	8.21	11.29	10.49	0.31	0.33	0.26	0.01	0.01	0	9.99	0.3	0.01	5.07
2	FBgn0039883	Syd-1	32635	FBtr0302179	4273	2	3.33	2.51	0.16	0.12	0.05	0	0	0	2.62	0.11	0	4.6
3	FBgn0004595	pros	79147	FBtr0304607	5521	29.22	42.84	36.39	2.41	2.51	1.43	0	0	0	36.15	2.12	0	4.09
4	FBgn0051140	CG31140	20052	FBtr0113393	1804	2.76	3.64	3.07	0.37	0.1	0.09	0	0.22	0	3.16	0.19	0.07	4.08
5	FBgn0085447	sif	90170	FBtr0330126	9954	0.65	1.18	0.88	0.06	0.07	0.05	0	0.04	0	0.9	0.06	0.01	3.93
6	FBgn0086906	sls	75930	FBtr0332684	46519	5.53	7.39	6.42	0.4	0.55	0.45	0	0.01	0.03	6.45	0.47	0.01	3.79
7	FBgn0013733	shot	77873	FBtr0304853	17121	39.6	54.48	49.8	3.7	3.02	4.12	0	0.07	0	47.96	3.61	0.02	3.73
8	FBgn0038975	Nrx-1	18143	FBtr0334611	6134	0.84	1.16	1.02	0.18	0.02	0.04	0.11	0	0.11	1	0.08	0.07	3.65
9	FBgn0036725	CG18265	17796	FBtr0075219	6402	0.72	0.86	0.7	0.13	0.05	0.01	0.05	0	0	0.76	0.06	0.02	3.57
10	FBgn0016977	spen	44218	FBtr0332337	17132	25.46	33.18	26.88	3.36	2.35	1.61	0	0	0	28.51	2.44	0	3.55
11	FBgn0259108	futsch	42298	FBtr0307597	19927	4.84	5.99	5.08	0.57	0.62	0.21	0	2.9	0	5.3	0.47	0.97	3.51
12	FBgn0263257	cngl	55180	FBtr0308306	5312	0.28	0.5	0.42	0.09	0.02	0	0	0.59	0	0.4	0.04	0.2	3.5
13	FBgn0020306	dom	18403	FBtr0301350	1578	13.73	18.94	16.13	2.14	1.38	0.86	0	0	0	16.26	1.46	0	3.48
14	FBgn0031107	HERC2	17769	FBtr0301344	15823	12.04	17.07	14.5	1.32	1.55	1.17	0	2.78	0.04	14.53	1.35	0.94	3.43
15	FBgn0085412	CG34383	49460	FBtr0334569	6827	5.41	7.09	5.94	1.01	0.45	0.28	0	0	0	6.15	0.58	0	3.4
16	FBgn0261617	nej	21624	FBtr0071402	11719	14.16	19.19	16.25	2.17	1.57	1.58	0.03	0.07	0.06	16.53	1.77	0.05	3.22
17	FBgn0003189	r	13698	FBtr0089733	4465	10.91	14.57	12.79	1.7	1.21	1.21	0	0.09	0	12.76	1.37	0.03	3.21
18	FBgn0034662	CG13492	10504	FBtr0302446	8934	17.92	23.37	20.89	0.62	4.23	1.89	0	0	0	20.73	2.25	0	3.21
19	FBgn0263865	Smr	58241	FBtr0333765	12600	14.07	19.21	15.95	2.09	1.79	1.54	0.93	0	0.11	16.41	1.81	0.35	3.18
20	FBgn0260442	rhea	29408	FBtr0305212	7360	31.94	42.59	37.6	5.66	3.52	3.31	0	0	0	37.38	4.16	0	3.17
21	FBgn0260400	elav	13714	FBtr0114366	2246	6.45	8.29	6.62	1.68	0.37	0.36	0	0.17	0	7.12	0.8	0.06	3.15
22	FBgn0261260	mgl	140285	FBtr0302153	15250	6.04	7.93	7.23	0.91	0.71	0.81	0	0	0.05	7.07	0.81	0.02	3.13
23	FBgn0004656	fs(1)h	23500	FBtr0301309	5073	11.51	15.93	12.81	2.34	1.24	1.03	0	0	0.14	13.42	1.54	0.05	3.13
24	FBgn0004167	kst	31273	FBtr0303857	13003	32.71	42.69	36.39	4.42	4.19	4.65	0	0.06	0	37.26	4.42	0.02	3.08
25	FBgn0003862	trx	23545	FBtr0100277	11059	13.83	18.31	15.39	2.37	1.87	1.54	0.03	0.04	0	15.84	1.93	0.02	3.04
26	FBgn0259822	Ca-beta	47292	FBtr0310281	2735	0.6	0.71	0.64	0.2	0.02	0.03	0	0.14	0	0.65	0.08	0.05	2.97
27	FBgn0039214	CG5794	14773	FBtr0084667	8863	11.65	15.78	13.69	2.36	1.29	2.01	0	0.62	0	13.7	1.89	0.21	2.86
28	FBgn0264502	CG43901	17669	FBtr0332933	7961	1.5	1.81	1.73	0.36	0.23	0.1	2.37	0	0	1.68	0.23	0.79	2.86
29	FBgn0034911	CG5549	16970	FBtr0301162	3812	0.12	0.06	0.07	0	0.02	0.01	0	0.1	0	0.09	0.01	0.03	2.85
30	FBgn0265084	CG44195	37245	FBtr0336853	6148	7.7	10.13	8.34	1.5	1.1	1.09	0	0	0	8.72	1.23	0	2.82
31	FBgn0053804	His1:CG33804	897	FBtr0091808	897	0.4	0.63	0.7	0.17	0.05	0.03	0	0	0.78	0.58	0.08	0.26	2.82
32	FBgn0029864	CG15894	11755	FBtr0112955	4790	0.84	1.33	0.98	0.13	0.19	0.12	0	0	0	1.05	0.15	0	2.8
33	FBgn0038380	CG14877	921	FBtr0083249	762	0.72	1.85	1.09	0.44	0.06	0.03	0	0	0	1.22	0.18	0	2.8
34	FBgn0037698	CG16779	29399	FBtr0082125	9238	0.47	0.58	0.46	0.09	0.09	0.04	0.07	0	0.08	0.5	0.07	0.05	2.79
35	FBgn0051462	CG31462	3158	FBtr0081851	3158	0.79	1.21	1.01	0.19	0.16	0.1	0	0.12	0	1.01	0.15	0.04	2.75
36	FBgn0030613	rab3-GEF	24062	FBtr0307210	5800	1	1.41	1.09	0.19	0.18	0.15	0	0	0	1.17	0.17	0	2.75
37	FBgn0052654	Sec16	13863	FBtr0113444	7312	11.49	16.45	13.98	3.27	1.86	1.16	0	0	0	13.98	2.1	0	2.74
38	FBgn0085446	CG34417	48402	FBtr0303206	17434	20.86	27.82	22.86	5.29	3.06	2.54	0.04	0	4.24	23.85	3.63	1.43	2.71
39	FBgn0263289	scrib	67701	FBtr0308623	6066	12.64	17.44	15.25	3.32	1.71	1.9	0	0	0	15.11	2.31	0	2.71
40	FBgn0000546	EcR	81214	FBtr0086011	4086	22.9	31.46	26.46	6.5	3.29	2.92	0	0	0	26.94	4.24	0	2.67
41	FBgn0024836	stan	47793	FBtr0304900	11716	4	4.96	4.22	0.92	0.67	0.5	1.61	0	0	4.4	0.7	0.54	2.65
42	FBgn0053519	Unc-89	18318	FBtr0091464	12581	2.01	2.59	2.38	0.14	0.84	0.13	0	0	0.06	2.33	0.37	0.02	2.65
43	FBgn0261934	dikar	14364	FBtr0303751	3003	4.21	5.6	4.27	1.24	0.44	0.58	0	0	0	4.69	0.75	0	2.64
44	FBgn0033661	CG13185	17709	FBtr0310323	16975	5.6	7.27	5.92	1	1.13	0.92	0	0	0	6.26	1.02	0	2.62
45	FBgn0030266	CG11122	11203	FBtr0073481	11073	9.36	11.81	9.87	1.6	1.62	1.86	0	0.07	0	10.35	1.69	0.02	2.61
46	FBgn0264953	Piezo	27064	FBtr0335184	6004	1.31	1.9	1.98	0.33	0.16	0.36	0	0	0	1.73	0.28	0	2.61
47	FBgn0030674	CG8184	19307	FBtr0339686	16149	20.85	28.61	24.84	5.31	3.63	3.33	0	0.43	0	24.77	4.09	0.14	2.6
48	FBgn0263873	sick	162059	FBtr0329841	4157	2.44	3.02	2.78	0.59	0.38	0.41	0	0	0	2.75	0.46	0	2.58
49	FBgn0039633	CG11873	45908	FBtr0085365	9928	9.19	13.12	11.08	2.77	1.55	1.32	0	0	0.07	11.13	1.88	0.02	2.57
50	FBgn0005666	bt	51681	FBtr0301340	27428	10.76	13.36	11.51	1.54	2.65	1.84	1.13	0.01	0	11.88	2.01	0.38	2.56
51	FBgn0035106	rno	12555	FBtr0305548	10793	9.4	12.73	10.33	2.2	1.86	1.45	0.06	0	0	10.82	1.83	0.02	2.56
52	FBgn0259212	cno	44976	FBtr0299710	6236	5.28	7.53	6.23	1.61	0.75	0.88	0	0	0	6.34	1.08	0	2.56
53	FBgn0043884	mask	19686	FBtr0084563	12984	33.58	45.09	37.67	8.43	6.84	4.64	0	0.06	0	38.78	6.63	0.02	2.55
54	FBgn0015371	chn	29526	FBtr0111007	2503	3.79	5.72	4.92	1.29	0.74	0.47	0	0	0	4.81	0.83	0	2.53
55	FBgn0036454	CG17839	76972	FBtr0110825	2226	7.71	10.39	9.04	2.36	0.81	1.53	0	0	0	9.05	1.57	0	2.53
56	FBgn0030600	hiw	52724	FBtr0073970	16143	6.71	8.84	7.53	1.4	1.53	1.1	0	0.14	0	7.69	1.34	0.05	2.52
57	FBgn0053988	CG33988	41279	FBtr0100033	4724	1.4	1.62	1.1	0.3	0.17	0.25	0	0	0	1.38	0.24	0	2.52
58	FBgn0262684	CG43154	20562	FBtr0333015	4327	31.64	39.98	34.37	8.73	4.37	5.43	0	0	0	35.33	6.18	0	2.52
59	FBgn0050069	CG30069	12406	FBtr0087530	12045	21.55	29.14	23.99	3.94	5.18	4.13	0	0.03	0	24.89	4.42	0.01	2.49
60	FBgn0010473	tutl	40633	FBtr0089268	1879	1.83	2.19	2.01	0.5	0.47	0.17	0	0	0	2.01	0.38	0	2.41
61	FBgn0261788	Ank2	63006	FBtr0303118	7805	10.46	14.04	12.24	3.6	1.7	1.79	0	0	0.18	12.25	2.36	0.06	2.37
62	FBgn0261797	Dhc64C	18319	FBtr0332746	14163	29.48	40.24	35.4	7.51	7.3	5.58	0	0.06	0	35.04	6.8	0.02	2.37
63	FBgn0259246	brp	37552	FBtr0305061	6207	1.6	2.45	1.7	0.41	0.34	0.37	0	0	0	1.92	0.37	0	2.36
64	FBgn0052311	zormin	34234	FBtr0332120	9299	18.44	24.75	20.97	5.04	4.11	3.4	0	0.04	0.08	21.39	4.18	0.04	2.36
65	FBgn0003366	sev	14858	FBtr0073393	8746	7.2	9.41	7.97	1.72	1.26	1.9	0	0	0	8.19	1.63	0	2.33
66	FBgn0031016	kek5	118729	FBtr0309223	4532	5.94	8.3	6.72	2.08	1.29	0.83	0	0	0	6.99	1.4	0	2.32
67	FBgn0261954	east	13215	FBtr0307289	7490	12.46	17.01	14.07	4.03	2.92	1.89	1.21	0	0	14.52	2.95	0.4	2.3
68	FBgn0023458	Rbcn-3A	14643	FBtr0303341	11025	15.15	21.15	17.39	3.92	3.32	3.84	0	0	0	17.9	3.69	0	2.28
69	FBgn0250789	alpha-Spec	16843	FBtr0332878	7712	44.93	61.99	55.21	12.93	12.38	8.2	0	0	0	54.04	11.17	0	2.27
70	FBgn0011828	Pxn	28617	FBtr0072950	2494	3.4	4.98	3.99	0.98	1	0.58	0	0	0	4.12	0.86	0	2.27
71	FBgn0039727	CG15523	12229	FBtr0300825	2306	3.97	4.9	4.69	1.15	0.61	1.1	0	0	0	4.52	0.95	0	2.24
72	FBgn0263097	Glut4EF	120683	FBtr0114582	4782	1.37	1.91	1.53	0.6	0.2	0.23	0.07	0	0	1.6	0.34	0.02	2.23
73	FBgn0003520	stau	7936	FBtr0301614	3556	15.88	21.09	17.16	5.86	3.25	2.47	0	0	0	18.04	3.86	0	2.23
74	FBgn0001624	dlg1	40111	FBtr0073484	2545	2.28	3.27	2.39	0.89	0.36	0.46	0	0	0	2.65	0.57	0	2.22
75	FBgn0262508	CG43078	20875	FBtr0304809	5755	4.23	5.84	5.05	0.72	1.68	0.86	0	0	0	5.04	1.09	0	2.21
76	FBgn0010575	sbb	79098	FBtr0086766	3067	10.13	14.77	11.66	3.42	2.3	2.23	0	0	0	12.19	2.65	0	2.2
77	FBgn0086911	rg	165317	FBtr0070745	10770	7.57	10.06	8.79	2.03	2.09	1.65	0	0	0	8.81	1.93	0	2.19
78	FBgn0087008	e(y)3	11821	FBtr0334280	7706	9.37	12.92	11.06	3.12	2.62	1.84	3.49	0	0	11.12	2.53	1.16	2.14
79	FBgn0010300	brat	45942	FBtr0081158	4540	24.35	34.38	29.84	12.27	5.35	3.27	10.97	1.8	0	29.52	6.96	4.26	2.08
80	FBgn0085450	Snoo	92886	FBtr0112717	4883	7.16	8.71	7.42	2.77	1.41	1.35	0	0	0	7.76	1.84	0	2.07
81	FBgn0262614	pyd	104828	FBtr0305302	5737	8.92	11.78	10.26	3.45	2.12	1.78	0	0.07	0	10.32	2.45	0.02	2.07
82	FBgn0001075	ft	23392	FBtr0077478	16843	5.5	7.58	6.54	1.49	1.78	1.42	0	0	0	6.54	1.56	0	2.07
83	FBgn0033504	CAP	38008	FBtr0299830	6529	9.03	11.28	9.32	2.3	2.49	2.41	0	0.18	0	9.88	2.4	0.06	2.04
84	FBgn0262582	cic	51172	FBtr0305029	7240	8.87	13.04	10.64	4.19	2.34	1.45	0	0	0	10.85	2.66	0	2.03
85	FBgn0000210	br	89737	FBtr0300427	4297	21.71	30.22	25.28	10.87	3.87	4.45	0	0.09	0	25.74	6.4	0.03	2.01
86	FBgn0023531	CG32809	19437	FBtr0089814	2620	1.61	2.48	1.93	0.48	0.54	0.47	0	0	0	2.01	0.5	0	2.01
87	FBgn0263456	nwk	7833	FBtr0309277	2622	0.87	1.14	0.98	0.35	0.23	0.17	0	0.3	0	0.99	0.25	0.1	2
88	FBgn0039647	CG14509	23803	FBtr0113304	2364	0.56	0.58	0.49	0.19	0.13	0.08	0	0.16	0	0.54	0.14	0.05	2
89	FBgn0261388	CG42629	40134	FBtr0302270	4098	0.31	0.64	0.58	0.2	0.08	0.11	0	0.1	0	0.51	0.13	0.03	1.98
90	FBgn0011286	Rya-r44F	27733	FBtr0088638	15743	0.74	1.11	0.91	0.21	0.22	0.28	0	0.02	0	0.92	0.24	0.01	1.97
91	FBgn0259745	wech	10970	FBtr0300081	3285	4.56	6	5.04	1.4	1.03	1.56	0	0	0	5.2	1.33	0	1.97
92	FBgn0250788	beta-Spec	11999	FBtr0074454	7664	36.39	48.56	42.75	11.23	11.8	9.73	0	0.15	0	42.56	10.92	0.05	1.96
93	FBgn0051163	SKIP	162296	FBtr0310203	507	3.32	4.97	4.5	1.96	0.72	0.61	0	0	0	4.26	1.1	0	1.96
94	FBgn0003463	sog	30071	FBtr0331761	3431	3.56	5.19	4.85	1.47	1.23	0.83	0	0.23	0	4.54	1.17	0.08	1.95
95	FBgn0265082	Cdep	35024	FBtr0336812	15964	3.4	4.6	3.7	1.39	0.8	0.86	0	0	0.04	3.9	1.02	0.01	1.94
96	FBgn0052333	CG32333	19743	FBtr0100256	1105	1.82	2.56	1.97	1.04	0.41	0.22	0	0.35	0	2.12	0.56	0.12	1.93
97	FBgn0259927	CG42450	16640	FBtr0300218	4748	1.29	2.24	1.92	0.59	0.53	0.32	0	0	0	1.81	0.48	0	1.92
98	FBgn0085430	CG34401	20125	FBtr0112653	10309	11.33	15.82	13.9	4.64	3.31	2.93	0	0	0.07	13.68	3.63	0.02	1.91
99	FBgn0053547	Rim	43830	FBtr0308498	10532	0.72	0.89	0.75	0.27	0.16	0.19	0.1	0	0	0.79	0.21	0.03	1.91
100	FBgn0261549	rdgA	122408	FBtr0302662	3726	2.21	3.46	2.63	0.89	0.76	0.59	4.6	0.1	0	2.77	0.75	1.57	1.89
101	FBgn0262656	dm	18538	FBtr0070525	3486	12.29	16.75	13.56	3.03	3.89	4.67	0.19	0.22	0	14.2	3.86	0.14	1.88
102	FBgn0085436	Not1	12861	FBtr0302122	8330	37.72	51.69	44.72	16.81	10.08	10.66	0	0	0	44.71	12.52	0	1.84
103	FBgn0086899	tlk	69763	FBtr0112680	4614	6.62	10.04	7.6	3.74	1.92	1.2	0	0	0	8.09	2.28	0	1.82
104	FBgn0259145	CG42260	57290	FBtr0299572	5673	0.55	0.9	0.69	0.26	0.12	0.23	0.06	0	0.12	0.72	0.2	0.06	1.82
105	FBgn0264695	Mhc	22032	FBtr0080898	6650	51.68	66.66	60.6	4.3	40.92	5.99	0	0	0	59.65	17.07	0	1.81
106	FBgn0038606	CG15803	27691	FBtr0302308	4622	0.34	0.49	0.41	0.13	0.13	0.09	0	0.17	0	0.41	0.12	0.06	1.8
107	FBgn0029167	Hml	13947	FBtr0333020	11727	1.88	2.26	2.2	0.36	1.02	0.44	0	0.03	0	2.11	0.61	0.01	1.8
108	FBgn0052296	Mrtf	48865	FBtr0333444	5656	4.18	5.94	5.56	2.18	1.07	1.28	0	0	0	5.23	1.51	0	1.79
109	FBgn0259240	Ten-a	206321	FBtr0300202	10760	3.01	4.67	4.01	1.34	1.06	0.98	0	0.07	0	3.9	1.13	0.02	1.79
110	FBgn0262579	Ect4	44962	FBtr0304999	3829	49.55	64.43	55.62	15.81	17.25	16.06	0	0	0	56.54	16.37	0	1.79
111	FBgn0052529	Hers	41962	FBtr0074800	9817	6.04	8.53	6.56	2.21	2.38	1.54	0.24	0	0	7.04	2.04	0.08	1.79
112	FBgn0051004	CG31004	17373	FBtr0300960	3994	22.6	31.35	28.02	8.97	8.42	6.38	0	0	0	27.32	7.92	0	1.79
113	FBgn0003048	pcx	12765	FBtr0332381	12097	6.5	8.61	7.11	2.3	1.89	2.26	0	0.13	0.12	7.41	2.15	0.08	1.79
114	FBgn0261553	CG42671	15135	FBtr0302699	4811	13.38	19.02	16.24	6.49	3.59	4.25	0.35	0	0	16.21	4.78	0.12	1.76
115	FBgn0261675	Npc1b	4428	FBtr0077239	3759	1.54	1.89	1.62	0.34	0.74	0.42	0	0	0	1.68	0.5	0	1.75
116	FBgn0036043	CG8177	22694	FBtr0301228	1443	2.76	2.93	2.68	0.98	0.8	0.74	0	0	0	2.79	0.84	0	1.73
117	FBgn0013576	mtd	80327	FBtr0333694	2455	8.82	11.98	10.37	4.64	2.46	2.34	0	0	0	10.39	3.15	0	1.72
118	FBgn0024941	RSG7	6193	FBtr0074350	2703	0.47	0.82	0.66	0.38	0.14	0.07	1	0	0	0.65	0.2	0.33	1.72
119	FBgn0001316	klar	106500	FBtr0112808	6825	10.34	14.14	12.18	4.75	3.2	3.24	0.05	0.11	0	12.22	3.73	0.05	1.71
120	FBgn0036398	CG9007	18021	FBtr0333050	12729	10.49	14.54	12.03	3.76	3.75	3.85	0	0.03	0	12.36	3.79	0.01	1.71
121	FBgn0032817	CG10631	14053	FBtr0081324	12091	7.08	9.65	7.87	2.01	2.7	2.84	0	0.03	0	8.2	2.52	0.01	1.7
122	FBgn0262870	axo	57713	FBtr0333592	7124	2.65	3.64	3.06	1.18	0.9	0.79	0	0.11	0	3.12	0.96	0.04	1.7
123	FBgn0263132	Cht6	32773	FBtr0307375	11180	1.61	2.09	1.81	0.62	0.59	0.49	1.08	0	0	1.84	0.57	0.36	1.7
124	FBgn0026083	tyf	11927	FBtr0300931	6585	10.8	14.66	12.1	4.72	3.39	3.49	0.05	0.06	0	12.52	3.87	0.04	1.7
125	FBgn0034720	Liprin-gamma	39601	FBtr0113107	3438	1.57	2.12	2.08	0.71	0.56	0.52	0	0	0	1.92	0.6	0	1.69
126	FBgn0040752	Prosap	80446	FBtr0087601	7967	9.57	13	11.12	4.32	3.43	2.87	0.17	0.05	0	11.23	3.54	0.07	1.67
127	FBgn0263346	CG43427	52614	FBtr0308850	5889	6.91	8.73	7.81	3.36	1.99	2.1	0	0	0	7.81	2.48	0	1.65
128	FBgn0086686	l(3)L1231	11045	FBtr0304678	3997	10.36	14.8	13.58	7.24	3.09	2.08	0.08	0	0	12.91	4.14	0.03	1.64
129	FBgn0263705	Myo10A	33109	FBtr0310334	10627	7.87	11.18	9.18	3.27	3.62	2.17	0	0.04	0	9.41	3.02	0.01	1.64
130	FBgn0011722	Tig	8051	FBtr0079275	6932	18.2	25.04	20.67	1.52	5.33	13.66	0	0.11	0	21.3	6.83	0.04	1.64
131	FBgn0086902	kis	40088	FBtr0299837	18511	29.14	38.14	31.99	10.46	11.59	9.86	0	0	0	33.09	10.63	0	1.64
132	FBgn0037445	CG9727	6732	FBtr0081730	4587	7.08	10.71	8.55	3.62	2.37	2.53	0	0	0	8.78	2.84	0	1.63
133	FBgn0035338	CG13800	29690	FBtr0072891	6900	8.09	10.52	9.05	3.68	2.91	2.38	0	0	0	9.22	2.99	0	1.63
134	FBgn0028991	seq	10404	FBtr0100501	3595	3.8	5.38	4.35	2.27	1.25	0.88	0	0	0	4.51	1.47	0	1.62
135	FBgn0037808	Bruce	19318	FBtr0331683	15371	17.87	24.2	21.82	7.03	6.47	7.3	0	0.05	0.05	21.3	6.93	0.03	1.62
136	FBgn0031030	Tao	9930	FBtr0336692	2746	6.03	8.45	6.93	3.51	1.91	1.57	0	0	0	7.14	2.33	0	1.61
137	FBgn0036321	CG14120	4192	FBtr0075868	4192	7.75	9.88	9.29	2.01	3.82	2.97	0	0	0	8.98	2.93	0	1.61
138	FBgn0052656	Muc11A	5352	FBtr0089803	3328	21.92	28.38	23.27	3.47	8.43	12.16	0	0	0	24.53	8.02	0	1.61
139	FBgn0262160	CG9932	38274	FBtr0336616	7639	23.51	31.63	25.94	11.44	6.81	8.3	0	0	0	27.03	8.85	0	1.61
140	FBgn0261922	PI4KIIIalpha	8795	FBtr0307158	6665	11.49	16.35	13.74	4.58	4.5	4.54	0	0.06	0	13.86	4.54	0.02	1.61
141	FBgn0035424	CG11505	11179	FBtr0073045	5164	9.54	13.66	10.77	5.27	2.23	3.64	0	0	0	11.32	3.71	0	1.61
142	FBgn0262110	CG42863	13872	FBtr0304060	11316	8.58	12.01	10.41	3.65	2.91	3.66	0	4.03	0	10.33	3.41	1.34	1.6
143	FBgn0042627	v(2)k05816	12248	FBtr0077657	7583	0.88	1.18	0.92	0.19	0.51	0.29	0	0	0	1	0.33	0	1.6
144	FBgn0086655	jing	119786	FBtr0114362	2261	3.39	4.75	4.15	2.41	0.67	0.99	0	0	0	4.09	1.36	0	1.59
145	FBgn0003891	tud	8966	FBtr0071582	8196	65.36	85.76	72.01	24.01	24.15	26.1	0	0	0	74.38	24.75	0	1.59
146	FBgn0086758	chinmo	53424	FBtr0077878	4153	6.94	10.09	7.94	3.6	1.71	3.11	0	0	0	8.32	2.81	0	1.57
147	FBgn0053837	His1:CG33837	897	FBtr0091841	897	0.81	0.76	0.58	0.27	0.33	0.13	0	0.87	0	0.72	0.24	0.29	1.56
148	FBgn0011259	Sema-1a	129770	FBtr0079691	5639	1.51	1.83	1.72	0.74	0.43	0.55	2.51	0	0	1.69	0.58	0.84	1.55
149	FBgn0259789	vfl	16603	FBtr0307537	7528	4.46	6.66	5.51	2.31	2.17	1.2	0	0	0	5.54	1.89	0	1.55
150	FBgn0039209	CG13624	25496	FBtr0084675	4224	5.56	7.21	6.44	3.4	1.64	1.58	0	0	0	6.4	2.21	0	1.54
151	FBgn0031879	uif	37484	FBtr0290119	11641	11.86	15.93	14.6	4.61	3.73	6.27	0.12	0	0	14.13	4.87	0.04	1.54
152	FBgn0011230	poe	17302	FBtr0333088	16145	26.87	37.09	32.3	12.55	10.09	10.59	0	0	0.04	32.08	11.08	0.01	1.53
153	FBgn0262739	AGO1	14702	FBtr0087613	3474	17.02	23.86	20.81	11.09	6.21	4.01	0	0	0	20.56	7.1	0	1.53
154	FBgn0028408	Drep-2	10965	FBtr0332998	1824	0.9	1.3	0.85	0.5	0.34	0.24	0.18	0	0	1.02	0.36	0.06	1.51
155	FBgn0029688	lva	9209	FBtr0070626	8661	15.1	20.45	16.97	5.21	6.05	7.29	0	0	0	17.51	6.18	0	1.5
156	FBgn0261444	CG3638	21395	FBtr0308707	6027	6.61	9.3	7.7	3.3	2.39	2.7	0	0.78	0	7.87	2.8	0.26	1.49
157	FBgn0036583	CG13055	2795	FBtr0075482	1378	0.14	0.11	0.09	0.09	0.03	0	0	0.28	0	0.11	0.04	0.09	1.47
158	FBgn0003301	rut	38595	FBtr0333655	7014	2.34	3.42	3.26	1.2	0.95	1.09	0	0.11	0	3.01	1.08	0.04	1.47
159	FBgn0036451	CG9425	11154	FBtr0333075	6728	15.34	19.25	16.56	6.4	5.38	6.66	0	0	0	17.05	6.15	0	1.47
160	FBgn0038826	Syp	53997	FBtr0083960	2729	44.87	60.32	54.4	29.47	12.06	16.04	0	0	0	53.2	19.19	0	1.47
161	FBgn0263772	CG43689	16079	FBtr0310493	4642	0.14	0.26	0.26	0.12	0.08	0.03	0	0.17	0.15	0.22	0.08	0.11	1.47
162	FBgn0005632	faf	13661	FBtr0085844	8665	16.3	22.24	18.56	7.85	6.65	6.18	0	0	0	19.03	6.89	0	1.47
163	FBgn0035574	Gef64C	103470	FBtr0332738	7156	7.3	9.48	8.56	4.36	2.49	2.34	0.05	0	0	8.45	3.06	0.02	1.46
164	FBgn0085413	CG34384	40424	FBtr0112625	7188	1.08	1.5	1.17	0.55	0.33	0.49	0.09	0	0	1.25	0.46	0.03	1.45
165	FBgn0052767	CG32767	13741	FBtr0300994	5579	5.58	7.34	6.03	3.38	1.56	1.98	0	0.35	0	6.32	2.31	0.12	1.45
166	FBgn0026206	mei-P26	26054	FBtr0071303	5239	5.77	8.16	7.18	2.94	1.92	2.87	0	0	0	7.04	2.58	0	1.45
167	FBgn0259234	Camta	34030	FBtr0301766	6855	2.46	3.28	3.13	1.61	0.91	0.76	0	0	0	2.96	1.09	0	1.44
168	FBgn0038135	CG8773	3540	FBtr0290037	3138	20.04	25.7	24.07	2.2	19.45	4.15	0	0	0	23.27	8.6	0	1.44
169	FBgn0035625	Blimp-1	17953	FBtr0331807	4397	5.22	6.62	5.74	3.56	1.86	1.08	0	0	0	5.86	2.17	0	1.43
170	FBgn0263993	CG43736	12717	FBtr0330261	2465	5.32	8.7	7.99	4.02	1.9	2.23	0	0	0	7.34	2.72	0	1.43
171	FBgn0004449	Ten-m	114819	FBtr0330159	12157	7.92	10.72	9	4.63	2.79	2.84	0	0.03	0.06	9.21	3.42	0.03	1.43
172	FBgn0010905	Spn	49047	FBtr0304616	6369	9.68	12.66	10.92	5.19	2.4	4.82	0	0	0.11	11.09	4.14	0.04	1.42
173	FBgn0026575	hang	14654	FBtr0074277	6852	10.44	14.54	11.19	5.4	4.33	3.89	0.79	0.4	2.16	12.06	4.54	1.11	1.41
174	FBgn0261338	CG42623	91136	FBtr0302254	963	0.11	0.35	0.15	0.03	0	0.2	0.35	0	0	0.2	0.08	0.12	1.4
175	FBgn0031078	Nup205	7163	FBtr0074799	6388	6.58	9.79	9	3.36	3.32	2.93	0	0.12	0	8.46	3.2	0.04	1.4
176	FBgn0259735	CG42389	118202	FBtr0300004	6445	12.71	17.27	15.65	7.36	5.37	4.57	0.05	0.18	0	15.21	5.76	0.08	1.4
177	FBgn0031698	Ncoa6	11257	FBtr0307040	9084	6.25	8.24	6.9	3.33	2.47	2.34	0	0	0	7.13	2.71	0	1.39
178	FBgn0262730	CG14446	10571	FBtr0307165	6587	2.56	3.66	2.89	1.64	1.05	0.79	0.41	0.06	0	3.04	1.16	0.16	1.39
179	FBgn0003415	skd	34620	FBtr0078328	10452	9.91	13.79	11.47	5.38	4.09	3.97	0	1.04	0	11.72	4.48	0.35	1.39
180	FBgn0032129	jp	19030	FBtr0304056	4275	8.71	11.75	9.13	5.47	3.8	2.04	0	0	0	9.86	3.77	0	1.39
181	FBgn0004573	5-HT7	48639	FBtr0085746	3504	1.26	1.43	1.29	0.58	0.6	0.34	0	0	0	1.32	0.51	0	1.38
182	FBgn0001324	kto	8330	FBtr0074884	7732	6.65	9.11	7.85	3.56	2.81	2.69	0.09	0	2.28	7.87	3.02	0.79	1.38
183	FBgn0002643	mam	69175	FBtr0087598	1933	7.11	9.69	7.13	4.13	2.73	2.42	0.17	0	0	7.98	3.1	0.06	1.37
184	FBgn0083919	Zasp52	54439	FBtr0329910	944	8.63	11.54	10.97	3.83	6.34	1.95	0	0	0	10.38	4.04	0	1.36
185	FBgn0261262	CG42613	48892	FBtr0304688	4909	1.13	1.51	1.32	0.57	0.59	0.38	0	0	0	1.32	0.51	0	1.36
186	FBgn0264324	spg	25169	FBtr0336765	7236	3.37	4.66	3.51	2.15	1.24	1.13	0	0	0	3.85	1.5	0	1.36
187	FBgn0000299	Cg25C	7670	FBtr0079001	5626	14.89	18.9	15.73	4.03	6.71	8.63	0	0	0.13	16.51	6.45	0.04	1.36
188	FBgn0261802	CG42748	35000	FBtr0333743	9294	8.77	12.4	10.52	5.17	4.15	3.18	0	0.04	0	10.57	4.17	0.01	1.34
189	FBgn0263072	CG43347	17549	FBtr0307021	8571	1.85	2.65	2.06	1.05	0.67	0.87	0	0.41	0	2.19	0.87	0.14	1.34
190	FBgn0037705	mura	16181	FBtr0082118	4662	6.8	9.73	8.22	5.35	2.61	1.88	0	0	0	8.25	3.28	0	1.33
191	FBgn0262719	CG43163	34339	FBtr0308608	7962	6.69	9.59	7.77	3.22	3.26	3.15	0	0	0	8.02	3.21	0	1.32
192	FBgn0031414	eys	47264	FBtr0330694	7690	0.3	0.49	0.4	0.18	0.15	0.16	0	0	0.09	0.4	0.16	0.03	1.31
193	FBgn0264488	CG43896	7510	FBtr0332817	6463	0.96	1.29	1.24	0.32	0.6	0.49	0	0	0	1.16	0.47	0	1.31
194	FBgn0029899	CG14438	14390	FBtr0339464	10322	7.21	9.74	7.79	3.17	3.89	3.02	0	0	0.14	8.25	3.36	0.05	1.3
195	FBgn0036985	zye	10705	FBtr0078191	7027	11.75	17.23	15.02	5.03	5.32	7.7	0	0	0	14.66	6.02	0	1.29
196	FBgn0000568	Eip75B	113743	FBtr0306813	5841	22.77	31.26	26.29	18.72	7.05	7.24	0.06	0.27	3.25	26.77	11	1.19	1.28
197	FBgn0033636	tou	38560	FBtr0088091	10453	14.62	19.31	15.97	7.82	7.11	5.59	2.77	0.04	0	16.63	6.84	0.94	1.28
198	FBgn0263968	nonC	12902	FBtr0070972	9888	6.58	8.85	7.71	3.59	3.15	2.8	0	0	0	7.71	3.18	0	1.28
199	FBgn0000581	E(Pc)	13227	FBtr0088139	9397	11.48	15.18	13.31	5.72	5.55	5.31	0.64	0.08	0	13.33	5.53	0.24	1.27
200	FBgn0036663	CG9674	20158	FBtr0075341	6742	33.17	45.02	38.5	14.46	13.18	20.88	1	0	0.73	38.9	16.17	0.58	1.27
201	FBgn0031170	CG1718	14357	FBtr0332488	5530	3.42	4.53	4.08	1	2.71	1.31	0	0	0	4.01	1.67	0	1.26
202	FBgn0263983	CG43732	26361	FBtr0330024	5492	1.02	1.34	1.1	0.54	0.55	0.36	0	0	0	1.16	0.48	0	1.26
203	FBgn0037760	FBX011	5882	FBtr0082155	4351	9.1	13.2	10.63	6.87	3.83	3.11	0	0.09	0	10.98	4.6	0.03	1.25
204	FBgn0003165	pum	171339	FBtr0081991	6646	8.8	11.81	10.46	6.13	4.32	2.6	0.61	0	0	10.36	4.35	0.2	1.25
205	FBgn0022764	Sin3A	17677	FBtr0087889	6270	17.79	24.33	20.12	11.35	8.12	6.73	0	0	0	20.75	8.73	0	1.25
206	FBgn0015609	CadN	131287	FBtr0100316	10404	2.09	2.58	2.24	1.17	0.87	0.88	0.03	0	2.98	2.3	0.97	1	1.25
207	FBgn0032685	CG10211	14289	FBtr0081069	4987	6.43	9.66	8.17	2.47	4.11	3.7	0	0	0	8.09	3.43	0	1.24
208	FBgn0263131	CG43373	51380	FBtr0307368	6065	0.21	0.18	0.22	0.12	0.05	0.1	0	0.06	0	0.21	0.09	0.02	1.23
209	FBgn0259247	laccase2	42351	FBtr0335262	3639	1.66	2.35	2.36	0.89	0.95	0.88	0	0	0	2.12	0.91	0	1.23
210	FBgn0035756	unc-13-4A	46652	FBtr0290001	5868	0.33	0.51	0.49	0.3	0.17	0.1	0.11	0	0.12	0.44	0.19	0.08	1.23
211	FBgn0053556	form3	28479	FBtr0113469	6286	3.88	5.27	4.64	1.94	1.98	1.98	0	0	8.96	4.6	1.97	2.99	1.22
212	FBgn0035237	CG13917	24147	FBtr0303993	8071	9.92	13.53	11.31	5.62	4.75	4.53	0	0.43	0	11.59	4.97	0.14	1.22
213	FBgn0039120	Nup98-96	7396	FBtr0304567	3983	10.62	15.5	12.86	6.73	4.55	5.45	0	0	0	12.99	5.58	0	1.22
214	FBgn0022710	Ac13E	43401	FBtr0074073	6592	5.65	7.23	6.09	2.42	2.48	3.29	0	0	0	6.32	2.73	0	1.21
215	FBgn0261671	tweek	28562	FBtr0304927	16266	14.3	17.92	15.37	6.19	5.18	9.21	0	0	0.13	15.86	6.86	0.04	1.21
216	FBgn0034612	CG10505	4608	FBtr0071619	3933	5.14	6.74	5.82	1.86	2.3	3.51	0	0	0	5.9	2.56	0	1.2
217	FBgn0261859	CG42788	35967	FBtr0303485	6671	1.82	2.51	2.23	1.04	0.97	0.84	0	0	0	2.19	0.95	0	1.2
218	FBgn0004880	scrt	10107	FBtr0073165	3639	2.03	3.38	2.91	1.21	1.39	1.03	0.09	0.11	0	2.78	1.21	0.07	1.2
219	FBgn0264754	btsz	71396	FBtr0334292	14835	11.5	15.1	12.87	5.11	5.65	6.48	0.02	0	0	13.16	5.75	0.01	1.2
220	FBgn0050480	CG30480	3530	FBtr0087478	2965	4.23	4.76	3.69	1.09	2.79	1.69	0	0	0	4.23	1.86	0	1.19
221	FBgn0263392	CG43444	92952	FBtr0309118	12467	14.92	20.43	17.17	8.41	9.31	5.62	1	0.13	0	17.51	7.78	0.37	1.17
222	FBgn0003396	shn	58308	FBtr0088101	9878	8.21	11.49	9.82	4.09	4.33	4.71	0	0	0	9.84	4.38	0	1.17
223	FBgn0260943	Rbp6	179438	FBtr0113427	4358	0.14	0.27	0.17	0.09	0.11	0.05	0	0.18	0	0.19	0.08	0.06	1.17
224	FBgn0051635	CG31635	16316	FBtr0331190	5396	5.67	8.38	6.95	4.06	1.92	3.38	4.61	0.07	0	7	3.12	1.56	1.17
225	FBgn0027655	htt	38447	FBtr0085310	11548	5.44	7.25	6.13	3.01	2.59	2.78	0	0	0	6.27	2.79	0	1.17
226	FBgn0030747	CG4301	8708	FBtr0074272	4122	5.87	7.59	7.02	2.28	3.67	3.17	0	0	0	6.83	3.04	0	1.17
227	FBgn0010051	Itp-r83A	22167	FBtr0078686	10113	5.14	6.99	6.37	2.76	2.69	2.8	0.07	0.15	0	6.17	2.75	0.07	1.17
228	FBgn0015269	Nf1	12724	FBtr0084952	8875	3.46	4.73	4.48	2.75	1.69	1.24	0	0	0	4.22	1.89	0	1.16
229	FBgn0264490	Eip93F	65425	FBtr0112874	4431	2.85	3.77	3.13	2.43	1.2	0.74	0	0	0	3.25	1.46	0	1.16
230	FBgn0026181	rok	12310	FBtr0074286	6286	8.17	10.92	8.6	5.34	3.3	3.82	0	0	0	9.23	4.15	0	1.15
231	FBgn0262869	mun	105555	FBtr0306205	3095	0.06	0.05	0.02	0.05	0	0.01	0.11	0	0	0.04	0.02	0.04	1.14
232	FBgn0085434	NaCP60E	30037	FBtr0308344	10444	0.99	1.29	1.15	0.57	0.46	0.52	0	0	0	1.14	0.52	0	1.14
233	FBgn0031981	CG7466	10855	FBtr0079541	10213	4.05	5.09	4.17	1.99	1.62	2.43	0	0	0.07	4.43	2.02	0.02	1.14
234	FBgn0004606	zfh1	22557	FBtr0085702	3557	4.44	5.7	4.68	3.6	1.6	1.54	0	0.22	0	4.94	2.25	0.07	1.14
235	FBgn0004647	N	37390	FBtr0304659	9600	7.35	10.05	8.4	3.97	4.43	3.37	0.04	0.08	0	8.6	3.92	0.04	1.13
236	FBgn0039302	Nup358	9324	FBtr0304692	8547	23.08	30.06	25.34	11.38	14.22	10.22	0	0	0	26.16	11.94	0	1.13
237	FBgn0010113	hdc	94450	FBtr0085621	4513	10.15	13.68	12.09	5.19	6.86	4.36	0	0	0	11.97	5.47	0	1.13
238	FBgn0038108	CG7518	10315	FBtr0306257	7565	7.93	11.11	9.02	4.81	3.99	4.01	0.36	0.62	0.28	9.35	4.27	0.42	1.13
239	FBgn0015558	tty	10954	FBtr0329900	3072	1.14	1.83	1.27	0.65	0.84	0.45	0	0.13	0	1.41	0.65	0.04	1.12
240	FBgn0030809	CG9086	11704	FBtr0074415	6342	17.82	24.75	21.51	16.48	7.32	5.78	0	0	1	21.36	9.86	0.33	1.12
241	FBgn0262562	CG43102	26139	FBtr0330032	9368	0.96	1.19	1.02	0.44	0.48	0.55	0	0	0	1.06	0.49	0	1.11
242	FBgn0004607	zfh2	37982	FBtr0307167	10599	7.66	10.72	9.18	5.09	4.05	3.6	0	0	0	9.18	4.25	0	1.11
243	FBgn0086901	cv-c	90030	FBtr0112630	9283	13.38	18.68	15.21	8.35	5.5	8.07	0	0	0	15.76	7.3	0	1.11
244	FBgn0052369	CG32369	32607	FBtr0076783	4082	8.63	12.45	10.06	6.96	3.75	3.73	0	0	0	10.38	4.81	0	1.11
245	FBgn0039380	CG5890	16516	FBtr0339158	1426	0.2	0.28	0.28	0.17	0.08	0.1	0	0.27	0	0.25	0.12	0.09	1.1
246	FBgn0004509	Fur1	125627	FBtr0310618	1816	2.16	2.84	2.41	1.59	0.86	1	0	0	0	2.47	1.15	0	1.1
247	FBgn0002526	LanA	14191	FBtr0077014	11675	14.95	20.38	17.97	6.82	7.67	10.41	0	0	0.06	17.77	8.3	0.02	1.1
248	FBgn0029504	CHES-1-like	27047	FBtr0071079	5058	2.99	4.13	3.69	2.19	1.17	1.7	0	0	0	3.6	1.69	0	1.1
249	FBgn0051151	wge	10267	FBtr0110835	5767	7.55	10.88	8.54	5.57	3.69	3.38	0.06	0	0.12	8.99	4.21	0.06	1.09
250	FBgn0016081	fry	47269	FBtr0306240	11379	9.35	13.21	11.53	5.73	4.58	5.68	0.03	2.23	0	11.37	5.33	0.75	1.09
251	FBgn0000024	Ace	36566	FBtr0335223	3252	1.86	2.31	2.08	1.2	1.06	0.68	0	0	0	2.08	0.98	0	1.09
252	FBgn0053531	Ddr	69128	FBtr0301305	1689	0.22	0.35	0.23	0.21	0.05	0.11	0	0	0.42	0.27	0.13	0.14	1.09
253	FBgn0033982	Cyp317a1	1556	FBtr0087405	1556	0.88	1.79	1.15	0.52	0.53	0.75	0	0	0	1.27	0.6	0	1.08
254	FBgn0003977	vir	5991	FBtr0072037	5689	5.32	7.32	6.43	3.15	3.38	2.51	0	0	0	6.36	3.01	0	1.08
255	FBgn0035538	DopEcR	12738	FBtr0073337	2420	0.99	1.19	0.91	0.61	0.58	0.28	0	0.16	0	1.03	0.49	0.05	1.07
256	FBgn0043362	bchs	15607	FBtr0079144	12137	5.94	8.06	6.75	4.17	2.28	3.49	0	0	0	6.92	3.31	0	1.06
257	FBgn0016641	PTP-ER	5058	FBtr0071686	5000	4.69	6.97	5.65	3.18	2.09	3.06	0	0.16	0	5.77	2.77	0.05	1.06
258	FBgn0261793	Trf2	23739	FBtr0330105	6832	8.5	10.69	9.11	5.73	3.58	4.31	0	0	0.1	9.43	4.54	0.03	1.05
259	FBgn0020279	lig	10860	FBtr0100575	4552	25.15	33.59	29.64	19.95	12.26	10.42	0	0	0	29.46	14.21	0	1.05
260	FBgn0261710	nocte	12810	FBtr0071461	8356	22.47	30.89	23.94	14.29	13.5	9.56	0	0	0	25.77	12.45	0	1.05
261	FBgn0023510	Rbcn-3B	7250	FBtr0070316	6059	6.36	8.39	7.21	4.42	3.36	2.9	0	0	0	7.32	3.56	0	1.04
262	FBgn0085382	CG34353	137877	FBtr0112563	3438	0.48	0.76	0.74	0.44	0.3	0.23	0.1	0	0	0.66	0.32	0.03	1.04
263	FBgn0085451	CG34422	12195	FBtr0310440	8074	7.71	10.39	8.59	4.48	4.52	4.04	0	0	0	8.9	4.35	0	1.03
264	FBgn0261551	CG42669	88634	FBtr0302679	6270	10.59	14.05	12.33	7.99	4.55	5.54	0.05	1.31	0	12.32	6.03	0.45	1.03
265	FBgn0030486	Set2	7782	FBtr0073779	7579	7.4	9.26	7.51	4.03	3.86	3.94	0	0	0	8.06	3.94	0	1.03
266	FBgn0003053	peb	8654	FBtr0100265	6450	9.22	12.37	9.88	4.66	4.68	6.07	4.49	0	0	10.49	5.14	1.5	1.03
267	FBgn0265276	l(3)neo38	14090	FBtr0330170	2242	5.46	8.17	7.19	5.97	2.75	1.48	0.15	0	0	6.94	3.4	0.05	1.03
268	FBgn0031571	CG3921	15342	FBtr0077496	9877	6.49	8.53	7.66	4.02	3.51	3.61	0.2	0	0	7.56	3.71	0.07	1.03
269	FBgn0000228	Bsg25D	6830	FBtr0302567	2507	6.04	7.74	6.6	4.2	2.89	3.01	0	0	0	6.8	3.36	0	1.01
270	FBgn0261885	osa	30532	FBtr0089581	10698	14.96	20.9	17.19	7.71	9.31	9.29	0.85	0.15	0	17.68	8.77	0.33	1.01
271	FBgn0034570	CG10543	11520	FBtr0332593	5543	3.54	4.49	3.87	2.64	1.62	1.65	0	0	0.13	3.97	1.97	0.04	1.01
272	FBgn0035612	CG10625	12748	FBtr0273234	445	6.15	6.48	7.04	5.96	1.94	1.88	0	0	0	6.56	3.26	0	1.01
273	FBgn0001169	H	6977	FBtr0083915	3878	5.09	7.26	5.88	4.34	2.59	2.17	0.09	0	0	6.07	3.03	0.03	1
274	FBgn0034987	CG3363	8587	FBtr0072260	6989	4.99	6.72	5.61	3.12	3.12	2.42	0	0.06	0	5.77	2.89	0.02	1
