# Supplementary material for: Drosophila Syncrip modulates the expression of mRNAs encoding key synaptic proteins required for morphology at the neuromuscular junction
Source: RNA. 2014 Oct;20(10):1593–606. doi: 10.1261/rna.045849.114 (PMC4174441; doi:10.1261/rna.045849.114)
Supplement: Supplemental Material [file supp_045849.114_SuppTable_3.xlsx]

## Sheet: Sheet1
	Total Bases	Read Length
Genome	168736537	50		Coverage = (mapped reads * read length ) / total number of bases in genome/transcriptome
		WT-antiSyp 1			WT Larva 1			SypNull-antiSyp
	ID	209	210	211	253	254	255	231	232	233
	Total Reads	63613554	68656934	78475528	33161168	43931680	41895296	2972358	2564750	1420600
	Paired&mapped	59535140	63909668	73578646	30475144	41050598	37980616	79452	52758	18246
	% Paired&mapped	93.59	93.09	93.76	91.9	93.44	90.66	2.67	2.06	1.28
	Coverage	17.6414	18.9377	21.8028	9.03039	12.1641	11.2544	0.0235432	0.0156332	0.00540665
	Picard Duplication Rate	0.757171	0.657819	0.671951	0.270329	0.38259	0.312218	0.96	0.95	0.93
