# Supplementary material for: Drosophila Syncrip modulates the expression of mRNAs encoding key synaptic proteins required for morphology at the neuromuscular junction
Source: RNA. 2014 Oct;20(10):1593–606. doi: 10.1261/rna.045849.114 (PMC4174441; doi:10.1261/rna.045849.114)
Supplement: Supplemental Material [file supp_045849.114_SuppTable_2.xlsx]

## Sheet: Sheet1
Term	Count	p value	Bonferroni correction
GO Annotation Cluster 1	Enrichment Score: 8.26
neuron projection morphogenesis	25	1.5e-09	1.82e-06
neuron projection development	25	1.61e-09	1.95e-06
cell projection morphogenesis	25	1.4e-08	1.7e-05
cell part morphogenesis	25	2.71e-08	3.28e-05
GO Annotation Cluster 2	Enrichment Score: 4.46
regulation of cell morphogenesis involved in differentiation	7	2.18e-05	0.0261
regulation of neuron projection development	7	2.18e-05	0.0261
regulation of cell projection organization	7	8.9e-05	0.102
GO Annotation Cluster 3	Enrichment Score: 4.29
imaginal disc morphogenesis	18	4.26e-05	0.0504
post-embryonic organ morphogenesis	18	4.26e-05	0.0504
post-embryonic organ development	18	7.47e-05	0.0866
GO Annotation Cluster 4	Enrichment Score: 4.26
imaginal disc-derived wing morphogenesis	16	2.49e-05	0.0297
wing disc morphogenesis	16	2.77e-05	0.033
post-embryonic appendage morphogenesis	16	4.42e-05	0.0522
Gimaginal disc-derived appendage morphogenesis	16	7.22e-05	0.0838
appendage morphogenesis	16	8.31e-05	0.0959
imaginal disc-derived appendage development	16	8.71e-05	0.1
appendage development	16	0.0001	0.114
GO Annotation Cluster 5	Enrichment Score: 4.18
instar larval or pupal morphogenesis	20	5.05e-05	0.0594
post-embryonic morphogenesis	20	6.37e-05	0.0743
metamorphosis	20	8.92e-05	0.103
GO Annotation Cluster 6	Enrichment Score: 3.12
establishment of ommatidial polarity	7	0.000265	0.275
establishment of planar polarity	7	0.00123	0.776
establishment of tissue polarity	7	0.00134	0.804
GO Annotation Cluster 7	Enrichment Score: 3.04
wing disc dorsal/ventral pattern formation	7	0.000421	0.4
dorsal/ventral pattern formation, imaginal disc	7	0.000859	0.647
wing disc pattern formation	7	0.00217	0.928
GO Annotation Cluster 8	Enrichment Score: 2.96
cell migration	12	0.000674	0.558
cell motility	12	0.00116	0.757
localization of cell	12	0.0017	0.873
GO Annotation Cluster 9	Enrichment Score: 2.93
regulation of skeletal muscle tissue development	5	0.000816	0.629
regulation of muscle cell differentiation	5	0.000816	0.629
regulation of synaptic growth at neuromuscular junction	5	0.000816	0.629
regulation of striated muscle cell differentiation	5	0.000816	0.629
regulation of skeletal muscle fiber development	5	0.000816	0.629
regulation of synaptogenesis	5	0.000973	0.693
regulation of striated muscle tissue development	5	0.0027	0.963
regulation of muscle development	5	0.00386	0.991
GO Annotation Cluster 10	Enrichment Score: 2.55
compound eye photoreceptor fate commitment	6	0.00223	0.933
eye photoreceptor cell fate commitment	6	0.00223	0.933
photoreceptor cell fate commitment	6	0.00321	0.98
neuron fate commitment	6	0.00412	0.993
